# Supplementary material for: Development of Optimized Vitrification Procedures Using Closed Carrier System to Improve the Survival and Developmental Competence of Vitrified Mouse Oocytes
Source: Cells. 2021 Jul 2;10(7):1670. doi: 10.3390/cells10071670 (PMC8304188; doi:10.3390/cells10071670)
Supplement: Supplementary file 1 [file cells-10-01670-s001.zip]

Archive with 1 entries (1 files):
- cells-1266830-supplementary.pdf
